# Supplementary material for: Dietary replacement of soybean meal with black soldier fly larvae meal in juvenile Labeo rohita and Catla catla: Effects on growth, nutritional quality, oxidative stress biomarkers and disease resistance
Source: PLoS One. 2023 Nov 20;18(11):e0294452. doi: 10.1371/journal.pone.0294452 (PMC10659173; doi:10.1371/journal.pone.0294452)
Supplement: S1 Data — (XLSX) [file pone.0294452.s001.xlsx]

## Sheet: Sheet1
						R1	R1	R3	BC
					T0	10	10	10		30
					T+	10				10
					T-	10				10
					T10	10	10	10	10	40
					T20	10	10	10	10	40
					T30	10	10	10	10	40
										170
						R1	R1	R3	BC
					T0	10	10	10	10
					T+	10
					T-	10
					T10	10	10	10	10
					T20	10	10	10	10
					T30	10	10	10	10

## Sheet: Sheet2
		Growth Parameters	T0		T10		T20		T30
			Initial	Final	Initial	Final	Initial	Final	Initial	Final
		Labeo rohita
		Total body weight (g)	27	35.33	27.2	42	27.6	52.6	27.6	58.4
		Number	40	40	30	30	30	30	30	30
		Totabiomass (g)	1080	1413.2	816	1260	828	1578	828	1752			SGR
					444		750			924		5.80874
		Gain	333.2		444		750			924		6.09582	10.1597
			0.138833		0.246667		0.416667			0.513333		6.62007	11.0335
		Catla catla										6.82871	11.3812
		Total body weight (g)	16	28.5	16.3	28.8	16.8	30.2	16.8	33.5
		Number	40	40	30	30	30	30	30	30
		Totabiomass (g)	640	1140	489	864	504	906	504	1005			SGR
		Gain		500		375		402		501		6.21461	10.3577
		Total gain in biomass (g)		0.208333		0.208333		0.223333		0.278333		5.92693	9.87821
												5.99645	9.99409
												6.21661	10.361
			9	729	2.19479
			11.2	1404.93	2.38446

## Sheet: Sheet3
					pangasius
				First Sampling			Final Sampling			Challange Sampling
			Groups	Catalase	MDA	SOD	Catalase	MDA	SOD	Catalase	MDA	SOD
			T10	0.34 ± 0.006	0.24 ± 0.004	0.29 ± 0.01	0.63 ± 0.008	0.35 ± 0.006	0.42 ± 0.007	1.71 ± 0.007	0.41 ± 0.01	0.36 ± 0.01
			T20	0.47 ± 0.007	0.34 ± 0.006	0.44 ± 0.008	0.54 ± 0.008	0.33 ± 0.009	0.39 ± 0.006	2.55 ± 0.01	0.34 ± 0.005	0.44 ± 0.005
			T30	1.31 ± 0.03	0.28 ± 0.01	0.44 ± 0.009	0.54 ± 0.008	0.20 ± 0.03	0.20 ± 0.04	2.31 ± 0.06	0.28 ± 0.01	0.54 ± 0.03
			T0-ve	0.29 ± 0.007	0.23 ± 0.005	0.26 ± 0.01	0.50 ± 0.007	0.244 ± 0.009	0.33 ± 0.008	1.51 ± 0.02	0.24 ± 0.005	0.35 ± 0.009
			T0+ve	0.17 ± 0.01	0.23 ± 0.01	0.34 ± 0.01	0.66 ± 0.008	0.31 ± 0.008	0.36 ± 0.006	0.15 ± 0.01	0.24 ± 0.006	0.31 ± 0.008
				rohu
				June	July	August	September	October	November
				RACEWAY
			CATALASE (U/ml)	0.96a±0.04	1.01 a ±0.03	1.09 a ±0.03	1.23 a ±0.04	1.8 b ±0.18	2.56 c ±0.17
			SOD (ng/ml)	0.4 a ±0.03	0.43 a ±0.02	0.42 a ±0.01	0.41 a ±0.01	0.42 a ±0.01	0.39 a ±0.01
			MDA(nmol/ml)	0.27 a ±0.01	0.36 ab ±0.03	0.42 b ±0.03	0.43 b ±0.02	0.41 b ±0.02	0.6 c ±0.04
				CONTROL
			CATALASE (U/ml)	0.92 a ±0.03	0.95 a ±0.03	0.98 a ±0.02	1.03 ab ±0.03	1.13 b ±0.05	1.92 c ±0.06
			SOD (ng/ml)	0.29 a ±0.01	0.31 a ±0.01	0.33 ab ±0.01	0.36 bc ±0.01	0.4 c ±0.01	0.36 bc ±0.01
			MDA(nmol/ml)	0.23 a ±0.01	0.26 a ±0.01	0.32 b ±0.02	0.41 c ±0.01	0.39 c ±0.01	0.44 c ±0.01
			tilapia
				June	July	August	September	October	November
				RACEWAY
			CATALASE (U/ml)	2.85±0.13c	2.82±0.10c	2.69±0.13c	1.74±0.15b	1.07±0.05a	0.78±0.01a
			SOD (ng/ml)	0.28±0.01a	0.29±0.01a	0.30±0.02a	0.31±0.02a	0.33±0.01a	0.46±0.03b
			MDA(nmol/ml)	0.21±0.02a	0.23±0.02ab	0.26±0.01ab	0.29±0.01ab	0.31±0.01bc	0.37±0.03c
				CONTROL
			CATALASE (U/ml)	2.42±0.15c	2.50±0.08c	2.34±0.14c	1.55±0.13b	0.98±0.06a	0.70±0.01a
			SOD (ng/ml)	0.27±0.01a	0.28±0.02a	0.27±0.01a	0.28±0.03a	0.30±0.02a	0.39±0.01b
			MDA(nmol/ml)	0.17±0.02a	0.21±0.03ab	0.22±0.01abc	0.25±0.01bcd	0.29±0.01cd	0.32±0.03d

## Sheet: Sheet4
						Catla			Rohu
					Groups	Catalase	MDA	SOD	Catalase	MDA	SOD
					T0	0.50 ± 0.007	0.244 ± 0.009	0.33 ± 0.008	2.56±0.17	0.60±0.04	0.39±0.01
					T10	0.63 ± 0.008	0.35 ± 0.006	0.42 ± 0.007	2.84	0.65	0.43
					T20	0.54 ± 0.008	0.33 ± 0.009	0.39 ± 0.006	2.58	0.63	0.4
					T30	0.54 ± 0.008	0.20 ± 0.03	0.20 ± 0.04	2.6	0.58	0.41
					T0-ve	0.51 ± 0.02	0.24 ± 0.005	0.35 ± 0.009	2.48	0.62	0.38
					T0+ve	0.15 ± 0.01	0.20 ± 0.006	0.31 ± 0.008	0.95	0.48	0.24
					T10	1.71 ± 0.007	0.41 ± 0.01	0.36 ± 0.01	5.64	0.71	0.44
					T20	2.55 ± 0.01	0.34 ± 0.005	0.44 ± 0.005	5.72	0.67	0.47
					T30	2.31 ± 0.06	0.28 ± 0.01	0.54 ± 0.03	5.81	0.76	0.73

## Sheet: Sheet5
				ROHU		CATLA
				R2	P	R2	P
			Total body weight (g)	0.988	0	0.855	0
			Total body length (cm)	0.999	0	0.894	0
			Total final biomass (g)	0.661	0.014	0.858	0
			Condition factor (%)	0.41	0.093	0.917	0
			Total biomass gain (g)	0.972	0	0.747	0
			Weight gain/fish/day (g)	0.987	0	0.712	0.001
			Specific growth rate (%)	0.977	0	0.882	0
			Survival rate (%)
			Feed conversion ratio (FCR)	0.836	0.01	0.796	0.001

## Sheet: Sheet6
	Growth Parameters	T0	T40	T80	T100	Regression
						R2	p
	Labeo rohita
	Total body weight (g)	35.33±0.53a	42.00±0.49b	52.60±0.45c	58.40±0.39d	0.988**	0
	Total body length (cm)	13.26±0.18a	14.05±0.17b	14.90±0.16c	15.65±0.12d	0.999**	0
	Condition factor (%)	1.54±0.07b	1.54±0.06b	1.61±0.05c	1.53±0.03a	0.410*	0.093
	Weight gain/fish/day (g)	0.14±0.02a	0.25±0.03b	0.42±0.03c	0.51±0.02d	0.987**	0
	Specific growth rate (%)	9.68±1.21a	10.16±1.36b	11.03±1.42c	11.40±1.51d	0.977**	0
	Survival rate (%)	100±0.00	100±0.00	100±0.00	100±0.00	NS	NS
	Feed conversion ratio	1.38±0.21c	1.43±0.36d	0.86±0.02b	0.75±0.10a	0.836*	0.01
	Catla catla
	Total body weight (g)	28.50±0.91a	28.80±0.39b	30.20±0.56c	33.50±0.41d	0.855**	0
	Total body length (cm)	9.90±0.06a	10.72±0.03b	10.85±0.03c	11.20±0.05d	0.894**	0
	Condition factor (%)	2.93±0.06d	2.34±0.04a	2.37±0.05b	2.39±0.04c	0.917*	0
	Weight gain/fish/day (g)	0.21±0.1a	0.21±0.1a	0.22±0.03b	0.28±0.02c	0.712**	0.001
	Specific growth rate (%)	10.36±1.26c	9.88±1.40a	10.00±1.62b	10.36±1.00c	0.882**	0
	Survival rate (%)	100±0.00	100±0.00	100±0.00	100±0.00	NS	NS
	Feed conversion ratio	0.72±0.01a	0.83±0.03d	0.78±0.03c	0.74±0.02b	0.796*	0.001
	* quadratic regression; **linear regression, NS: analysis could not be performed as all values were same.

## Sheet: Sheet7
	Amino acids		T0	T40		T80		T100		BSFLM
	Essential Amino Acids (EAA)
	Methionine	25.68±0.61c			23.89±0.59a		24.94±0.59b	26.43±0.60d	79.12±0.45
	Threonine	46.30±0.48d			39.60±0.49a		42.08±0.48b	43.85±0.48c	65.92±0.58
	Valine	764.34±0.60a			846.51±0.62c		803.64±0.65b	875.72±0.62d	1445.59±0.34
	Isoleucine	1238.81±0.29b			1209.32±0.27a		1310.96±0.27d	1251.15±0.28c	1516.72±0.18
	Leucine	8.91±0.11a			9.33±0.11b		10.23±0.13d	9.76±0.11c	5.41±0.61
	Phenylalanine	225.77±0.59a			308.02±0.57d		271.04±0.56c	235.04±0.57b	69.61±0.37
	Histidine	162.24±0.28b			154.29±0.21a		162.25±0.20b	165.35±0.29c	332.31±0.29
	Lysine	41.95±0.30d			39.11±0.29a		39.86±0.30b	40.99±0.31c	57.73±0.52
	Tryptophan	6.41±0.19c			6.41±0.17c		6.20±0.17b	6.08±0.18a	1.28±0.38
	TEAA	2520.41			2636.48		2671.2	2654.37	3573.69
	Non Essential Amino Acids (NEAA)
	Asparagine	87.55±0.60c			75.57±0.59a		75.70±0.57b	87.85±0.58d	106.72±0.67
	Glutamine	25.39±0.44b			24.42±0.45a		26.01±0.47c	26.42±0.48d	20.53±0.61
	Alanine	857.98±0.50b			768.00±0.51a		883.89±0.50d	867.91±0.50c	1175.42±0.83
	Tyrosine	1.89±0.28b			1.76±0.25a		2.09±0.27d	1.99±0.27c	2.56±0.18
	TNEAA	972.81			869.75		987.69	983.87	1305.23
	TSAA	25.68			23.89		24.94	26.43	79.12
	TArAA	396.31			470.48		441.58	408.46	405.76
	TEAA: Total Essential Amino Acids, TNEAA: Total Non-Essential Amino Acids, TSAA: Total Sulfur Amino Acids, TArAA: Total Aromatic Amino Acids

## Sheet: Sheet8
	Essential Amino Acids (EAA)
		Labeo rohita				Catla catla
	Amino Acids	T0	T40	T80	T100	T0	T40	T80	T100
	Methionine	112.67±0.21a	112.70±0.20a	114.00±0.18b	114.13±0.21b	85.66±0.35a	85.76±0.30a	87.35±0.35b	87.38±0.33b
	Threonine	97.53±0.31c	85.44±0.28a	96.75±0.28b	96.87±0.27b	132.78±0.23d	108.66±0.21a	110.19±0.22b	126.66±0.22c
	Valine	2802.55±0.27d	2355.06±0.27a	2568.25±0.29b	2641.90±0.28c	2505.13±0.30d	2145.78±0.27a	2180.93±0.27b	2381.38±0.29c
	Isoleucine	3769.41±0.34d	3275.73±0.30a	3676.67±0.33c	3661.41±0.33b	3756.60±0.63d	3046.47±0.61a	3292.78±0.63b	3742.04±0.62c
	Leucine	2.37±0.57a	2.41±0.60b	2.48±0.59c	2.49±0.60c	144.46±0.45c	125.00±0.45a	133.29±0.47b	149.56±0.45d
	Histidine	686.39±0.38d	510.63±0.39a	591.94±0.38c	577.91±0.36b	692.08±0.59d	506.59±0.62a	572.56±0.60b	677.98±0.60c
	Lysine	165.84±0.27d	106.78±0.30a	127.93±0.32c	108.02±0.32b	173.86±0.61c	146.92±0.57a	155.93±0.57b	175.92±0.59d
	Ornithine	13.29±0.01a	13.31±0.01a	13.45±0.02b	13.58±0.0 1c	13.11±0.07c	12.85±0.06a	13.08±0.07b	13.43±0.06d
	TEAA	7650.05±0.30	6462.06±0.29	7191.47±0.30	7216.31±0.30	7503.68±0.40	6178.03±0.39	6546.11±0.40	7354.35±0.40
	Non Essential Amino Acids (NEAA)
	Cysteine	2.44±0.02a	2.98±0.02b	3.73±0.02c	3.74±0.02c	0.41±0.03c	0.33±0.02a	0.40±0.03bc	0.38±0.03b
	Aspartic Acid	6.20±0.77a	9.50±0.75c	10.08±0.76d	9.04±0.75b	11.90±0.63c	11.33±0.67a	11.58±0.66b	12.12±0.67d
	Serine	300.95±0.58a	300.95±0.54a	302.00±0.58b	304.00±0.57c	358.31±0.60a	358.33±0.60a	368.82±0.61b	389.84±0.60c
	Glutamic Acid	45.48±0.94a	46.66±0.97b	47.25±0.92c	47.69±0.97d	25.84±0.71b	25.69±0.71a	25.98±0.73c	26.28±0.71d
	Glycine	57.21±0.31b	53.76±0.31a	57.82±0.33c	58.20±0.31d	53.57±0.62d	48.71±0.60a	48.86±0.60b	50.26±0.61c
	Alanine	2906.75±0.23d	2365.96±0.21a	2503.70±0.22b	2503.79±0.22c	2729.57±0.31d	2198.93±0.35a	2401.40±0.36b	2726.97±0.30c
	Tyrosine	5.90±0.01c	6.63±0.03d	3.51±0.01b	3.35±0.01a	4.38±0.03a	4.49±0.03b	4.95±0.03c	5.03±0.03d
	TNEAA	3324.93±0.41	2786.44±0.40	2928.09±0.41	2929.81±0.41	3183.98±0.42	2647.81±0.43	2861.99±0.43	3210.88±0.42
	TSAA	115.11±0.11	115.68±0.11	117.73±0.10	117.87±0.11	86.07±0.19	86.09±0.16	87.75±0.19	87.76±0.18
	TArAA	692.29±0.20	517.26±0.21	595.45±0.20	581.26±0.19	696.46±0.31	511.08±0.33	577.51±0.32	683.01±0.32
	TSAA: Total Sulfur Amino Acids, TArAA: Total Aromatic Amino Acids

## Sheet: Sheet9
	Saturated Fatty Acids (SFA)
	C: D	Common Name	T0	T40	T80	T100	BSFLM
	C12:0	Lauric Acid	1.34±0.16a	3.69±0.18b	6.42±0.17c	8.10±0.18d	28.60±0.33
	C14:0	Myristic Acid	0.44±0.07a	0.58±0.09b	0.62±0.07c	0.65±0.08d	6.10±0.31
	C16:0	Palmitic Acid	26.20±1.53d	24.71±1.61c	23.90±1.58b	23.13±1.64a	12.60±0.41
	C18:0	Stearic Acid	3.80±1.19d	3.21±1.25c	2.98±1.29a	3.01±1.09b	2.20±0.20
	C20:0	Arachidic Acid	1.10±0.17a	1.32±0.20c	1.43±0.15d	1.28±0.16b	0.00±0.00
	C22:0	Docosanoic Acid	0.45±0.09a	0.51±0.09bc	0.53±0.07c	0.50±0.08b	0.00±0.00
	C24:0	Lignoceric Acid	0.20±0.15a	0.27±0.19b	0.22±0.15a	0.25±0.16b	0.00±0.00
	Total SFA		33.53	34.29	36.1	36.92	49.5
	Monounsaturated Fatty Acids (MUFA)
	C16:1 n-6	Sapienic Acid	0.11±0.53a	0.13±0.60a	0.32±0.35c	0.27±0.43b	4.80±0.41
	C18:1 n-9	Oleic Acid	36.50±1.86d	31.93±1.97a	32.05±1.98b	34.84±1.98c	25.12±0.42
	Total MUFA		36.61	32.06	32.37	35.11	29.92
	Polyunsaturated Fatty Acids (PUFA)
	C18:2 n-6	Linoleic Acid	19.87±0.99d	18.33±0.98b	17.87±0.77a	19.22±0.83c	12.52±0.18
	C18:3 n-3	α-linolenic Acid	4.46±0.07d	4.12±0.07c	3.99±0.08a	4.02±0.08b	3.40±0.27
	C20:5 n-3	Eicosapentanoic Acid	0.00±0.15a	0.92±0.07b	0.96±0.06c	0.94±0.01bc	1.70±0.01
	C22:6 n-3	Decosahexanoic Acid	0.00±0.39a	0.58±0.00b	0.62±0.02c	0.63±0.03c	0.70±0.09
	Total PUFA		24.33	23.95	23.44	24.81	18.32
	Total UFAs		60.94	56.01	55.81	59.92	48.24
	n3:n6		0.22	0.31	0.31	0.29	0.46

## Sheet: Sheet10
	Saturated Fatty Acids (SFA)
			Labeo rohita				Catla catla
	C: D	Common Name	T0	T40	T80	T100	T0	T40	T80	T100
	C12:0	Lauric Acid	1.41±0.17a	1.47±0.17b	1.50±0.18c	1.80±0.19d	0.40±0.31a	0.61±0.33b	0.64±0.31c	0.70±0.30d
	C14:0	Myristic Acid	2.50±0.08b	2.20±0.08a	2.50±0.08b	2.70±0.09c	3.30±0.34a	4.50±0.31d	3.50±0.29b	3.80±0.34c
	C16:0	Palmitic Acid	20.30±1.54a	22.80±1.60c	22.00±1.59b	23.10±1.65d	20.70±1.14a	21.20±1.29b	22.30±1.31d	22.00±1.13c
	C18:0	Stearic Acid	8.50±1.20b	8.70±1.24c	9.50±1.30d	7.80±1.20a	10.30±0.32a	12.00±0.32d	11.50±0.38c	10.80±0.34b
	C20:0	Arachidic Acid	1.37±0.18b	1.80±0.19d	1.20±0.16a	1.40±0.17c	0.80±0.23a	1.10±0.31b	1.20±0.42c	1.10±0.32b
	C22:0	Docosanoic Acid	0.80±0.09a	2.60±0.08c	2.50±0.08b	2.70±0.09d	0.70±0.28a	1.10±0.33c	0.80±0.33b	1.10±0.41c
	C24:0	Lignoceric Acid	0.40±0.18c	0.60±0.18d	0.10±0.16a	0.30±0.17b	0.30±0.22b	0.20±0.32a	0.70±0.40c	0.30±0.34b
	Total SFA		35.28	40.17	39.3	39.8	36.5	40.71	40.64	39.8
	Monounsaturated Fatty Acids (MUFA)
	C16:1 n-6	Sapienic Acid	3.50±0.54d	3.20±0.61c	2.70±0.36a	3.00±0.44b	2.03±0.21a	2.60±0.42d	2.30±0.36b	2.50±0.40c
	C18:1 n-9	Oleic Acid	39.70±1.87a	40.90±1.98b	42.60±1.99c	43.30±1.99d	40.40±1.32a	44.20±1.43c	43.50±1.39bc	44.50±1.47d
	Total MUFA		43.2	44.1	45.3	46.3	42.43	46.8	45.8	47
	Polyunsaturated Fatty Acids (PUFA)
	C18:2 n-6	Linoleic Acid	17.70±1.00d	10.20±0.99c	8.80±0.78b	8.60±0.64a	18.00±1.10d	9.13±1.19c	8.50±1.07b	8.40±1.04a
	C18:3 n-3	α-Linolenic Acid	2.80±0.08b	2.70±0.08a	3.50±0.09d	3.30±0.09c	1.30±0.34a	1.50±0.28b	2.60±0.27d	2.20±0.31c
	C20:5 n-3	Eicosapentanoic Acid	1.10±0.16a	1.80±0.48d	1.20±0.17b	1.40±0.18c	0.80±0.19a	1.10±0.30b	1.50±0.34d	1.40±0.27c
	C22:6 n-3	Decosahexanoic Acid	0.80±0.19a	2.60±0.35c	2.50±0.34b	2.62±0.35c	0.40±0.10a	0.80±0.19b	1.20±0.20c	1.30±0.25d
	Total PUFA		22.4	17.3	16	15.92	20.5	12.53	13.8	13.3
	Total UFAs		65.6	61.4	61.3	62.22	62.93	59.33	59.6	60.3
	n3:n6		0.27	0.7	0.82	0.85	0.14	0.37	0.62	0.58

[truncated: 1 more sheets: Sheet11]
